# Supplementary material for: Effects of Different Scan Projections on the Quantitative Ultrasound-Based Evaluation of Hepatic Steatosis
Source: Healthcare (Basel). 2022 Feb 14;10(2):374. doi: 10.3390/healthcare10020374 (PMC8872438; doi:10.3390/healthcare10020374)
Supplement: Supplementary file 1 [file healthcare-10-00374-s001.zip]

Archive with 1 entries (1 files):
- healthcare-1544210-supplementary.pdf
